# Supplementary material for: A common deletion at BAK1 reduces enhancer activity and confers risk of intracranial germ cell tumors
Source: Nat Commun. 2022 Aug 2;13:4478. doi: 10.1038/s41467-022-32005-9 (PMC9346128; doi:10.1038/s41467-022-32005-9)
Supplement: Supplementary file 3 — Supplementary Data 1 [file 41467_2022_32005_MOESM3_ESM.xlsx]

## Sheet: ST3
Supplementary Data 1 | Comparison of the effect of the TGCTs risk variants between IGCTs and TGCTs
We compared the genetic risk of known TGCTs-risk variants between IGCTs and TGCTs. Of the 66 independent risk variants with P < 5e-08 in the European TGCTs GWAS (Pluta, J., et al Nat. Commun. 2021), we extracted 57 variants meeting the following criteria: (i) the same variant or proxy variant (i.e., r2 > 0.8 in the 1KGP European populations) is available in our study; (ii) the minor allele freque…
	IGCTs										TGCTs
Index	SNPID	Chr.	Position	EA	NEA	log(OR)	S.E.	P	EA Freq.	significant (yes=1, no=0)	SNPID	Position	EA	NEA	log(OR)	S.E.	P	r2 in EUR	Gene
1	rs2241965	1	165865694	G	A	0.0186451	0.13928	0.893497	0.467598	0	rs2241965	165865694	G	A	-0.165514	0.0173183	1.21e-21	(the same variant)	UCK2
2	rs351418	1	212449403	C	T	0.0330575	0.141475	0.815255	0.44581	0	rs351418	212449403	C	T	-0.10436	0.0188022	2.85e-08	(the same variant)	PPP2R5A
3	rs6708784	2	111927379	G	A	0.170072	0.138081	0.218079	0.413966	0	rs6708784	111927379	G	A	0.10436	0.0189923	3.91e-08	(the same variant)	BCL2L11
4	rs2713206	2	122006700	C	G	-0.144345	0.149845	0.335399	0.336313	0	rs2713206	122006700	C	G	0.14842	0.0259863	1.12e-08	(the same variant)	TFCP2L1
5	rs12485920	3	16659303	G	A	0.27792	0.145478	0.0560832	0.479888	0	rs12485920	16659303	G	A	0.173953	0.0207715	5.54e-17	(the same variant)	DAZL
6	rs113406766	3	141807747	G	A	0.136574	0.152993	0.372037	0.289944	0	rs113406766	141807747	G	A	-0.139762	0.0256042	4.8e-08	(the same variant)	TFDP2
7	rs6441083	3	156308136	C	T	0.250883	0.153112	0.101305	0.298324	0	rs6441083	156308136	C	T	-0.182322	0.022204	2.19e-16	(the same variant)	SSR3
8	rs9824474	3	169745527	A	G	-0.153214	0.163623	0.349074	0.294413	0	rs9824474	169745527	A	G	-0.157004	0.0197363	1.79e-15	(the same variant)	GPR160
9	rs17021463	4	95224812	T	G	0.103477	0.176088	0.556781	0.205587	0	rs17021463	95224812	T	G	0.14842	0.0189516	4.82e-15	(the same variant)	Undetermined
10	rs2711897	4	104023567	T	C	0.0390284	0.150795	0.795796	0.290503	0	rs2711897	104023567	T	C	-0.239017	0.0204936	1.97e-31	(the same variant)	CENPE, BDH2
11	rs7734992	5	1280128	C	T	0.0467977	0.148596	0.752817	0.353073	0	rs7734992	1280128	C	T	-0.277632	0.0209695	5.17e-40	(the same variant)	TERT
12	rs2735940	5	1296486	A	G	-0.119288	0.153444	0.436922	0.344134	0	rs2735940	1296486	A	G	-0.307485	0.0203876	2.13e-51	(the same variant)	TERT
13	rs36115365	5	1313242	C	G	0.51087	0.204467	0.0124705	0.103911	1	rs36115365	1313242	C	G	0.431782	0.0231765	1.83e-77	(the same variant)	CLPTM1L
14	rs474853	5	134365091	T	C	0.539693	0.140671	0.000125	0.417877	1	rs474853	134365091	T	C	0.14842	0.0206215	6.14e-13	(the same variant)	PITX1
15	rs35409679	5	141684150	G	A	0.43719	0.146994	0.00293764	0.302235	1	rs35409679	141684150	G	A	0.378436	0.0196551	1.31e-82	(the same variant)	SPRY4
16	rs9469079	6	32032421	T	C	0.481907	0.204999	0.0187339	0.102235	1	rs9469079	32032421	T	C	0.165514	0.0281147	3.93e-09	(the same variant)	TNXB
17	rs141079110	6	33533625	G	A	-0.77674	0.285633	0.00654087	0.104469	1	rs141079110	33533625	G	A	-0.207014	0.0216013	9.39e-22	(the same variant)	BAK1
18	rs210137	6	33542478	T	C	0.873354	0.150836	7.03e-09	0.462011	1	rs210137	33542478	T	C	0.357674	0.0238979	1.21e-50	(the same variant)	BAK1
19	rs9718079	6	149967083	T	C	0.324385	0.157984	0.040044	0.252514	1	rs9718079	149967083	T	C	0.139762	0.0198521	1.92e-12	(the same variant)	KATNA1
20	rs6949794	7	1908727	A	G	0.151768	0.136153	0.264983	0.388268	0	rs6949794	1908727	A	G	0.198851	0.0210269	3.17e-21	(the same variant)	MAD1L1
21	rs7010162	8	70976505	C	T	-0.166496	0.255866	0.515231	0.086592	0	rs6992772	70976756	T	C	0.139762	0.0205907	1.14e-11	0.971219	PRDM14
22	rs9987332	8	120933963	A	G	0.610575	0.25765	0.0177988	0.0581006	1	rs9987332	120933963	A	G	0.113329	0.0189759	2.34e-09	(the same variant)	DEPTOR
23	rs10976519	9	779507	T	G	-0.22633	0.147149	0.124024	0.429609	0	rs10976519	779507	T	G	-0.14842	0.0185015	1.04e-15	(the same variant)	DMRT1
24	rs7039737	9	834406	T	C	-0.305256	0.252553	0.226785	0.101117	0	rs7039737	834406	T	C	-0.385262	0.0227804	3.67e-64	(the same variant)	DMRT1
25	rs755383	9	863635	C	T	-0.272728	0.155105	0.0786877	0.315642	0	rs755383	863635	C	T	-0.371564	0.0208848	8.29e-71	(the same variant)	DMRT1
26	rs10818964	9	127190340	G	A	0.160825	0.1625	0.322331	0.317877	0	rs10818964	127190340	G	A	0.122218	0.019884	7.92e-10	(the same variant)	PSMB7
27	rs7912968	10	7534248	G	C	-0.224812	0.146266	0.124289	0.388827	0	rs7912968	7534248	G	C	-0.10436	0.0184331	1.5e-08	(the same variant)	ITIH5
28	rs7927974	11	30351223	A	G	0.0384993	0.142363	0.78681	0.350838	0	rs7927974	30351223	A	G	-0.113329	0.0206445	4.03e-08	(the same variant)	ARL14EP
29	rs990706	11	78135704	T	C	0.315912	0.142483	0.0266113	0.467598	1	rs990706	78135704	T	C	0.173953	0.0254721	8.54e-12	(the same variant)	GAB2, NARS2
30	rs614265	11	125076151	A	C	0.00284595	0.148879	0.984743	0.361453	0	rs614265	125076151	A	C	-0.122218	0.0222985	4.23e-08	(the same variant)	PKNOX2
31	rs2887532	12	1051495	T	C	-0.0965208	0.201021	0.631121	0.148603	0	rs2887532	1051495	T	C	-0.157004	0.0253867	6.23e-10	(the same variant)	RAD52
32	rs11055991	12	14633223	G	A	0.0178792	0.152071	0.906403	0.296089	0	rs11055991	14633223	G	A	-0.165514	0.0207448	1.48e-15	(the same variant)	ATF7IP
33	rs12830125	12	51301431	C	G	-0.031177	0.153859	0.839424	0.27486	0	rs12830125	51301431	C	G	0.131028	0.0218972	2.18e-09	(the same variant)	METTL7A
34	rs35969688	12	53793209	A	G	0.0268172	0.160036	0.866901	0.225698	0	rs35969688	53793209	A	G	0.157004	0.0238149	4.32e-11	(the same variant)	SP1
35	rs4474514	12	88953959	G	A	-0.0350967	0.132888	0.791696	0.441341	0	rs4474514	88953959	G	A	-0.746688	0.0281922	1.42e-154	(the same variant)	KITLG
36	rs79350921	15	66801937	T	G	0.329404	0.209518	0.115904	0.100559	0	rs79350921	66801937	T	G	0.173953	0.0216812	1.03e-15	(the same variant)	ZWILCH , RPL4
37	rs7189510	16	11919093	T	C	0.334749	0.213904	0.117592	0.112291	0	rs7189510	11919093	T	C	-0.14842	0.0202179	2.12e-13	(the same variant)	GSPT1
38	rs112251447	16	15521872	A	G	0.0277805	0.145945	0.84904	0.390503	0	rs112251447	15521872	A	G	0.231112	0.0311466	1.17e-13	(the same variant)	BMERB1, MPV17L
39	rs2160570	16	50114505	C	A	-0.173085	0.149635	0.247389	0.358101	0	rs2160570	50114505	C	A	-0.157004	0.0222603	1.75e-12	(the same variant)	HEATR3, CNEP1R1
40	rs8052367	16	74658867	G	A	-0.0621393	0.16282	0.702724	0.246927	0	rs12716769	74652537	T	C	0.165514	0.0208596	2.11e-15	0.969822	RFWD3
41	rs56404800	16	88515712	A	T	0.047475	0.141732	0.737665	0.478212	0	rs11076769	88515576	A	C	0.19062	0.0212943	3.5e-19	0.985756	ZFPM1
42	rs11263762	17	36101926	G	A	-0.367171	0.148339	0.0133157	0.44581	1	rs11263762	36101926	G	A	-0.215111	0.0202772	2.72e-26	(the same variant)	HNF1B
43	rs55779573	17	76691564	C	T	0.130914	0.149781	0.38208	0.388827	0	rs55779573	76691564	C	T	0.122218	0.0189329	1.08e-10	(the same variant)	CYTH1
44	rs2847334	18	692095	A	G	-0.231778	0.144981	0.109893	0.359218	0	rs2847334	692095	A	G	-0.10436	0.0190302	4.16e-08	(the same variant)	ENOSF1
45	rs548059	19	22228091	A	G	-0.229079	0.144574	0.11308	0.422905	0	rs548059	22228091	A	G	-0.131028	0.0201852	8.51e-11	(the same variant)	ZNF257
46	rs55774410	19	23203496	G	A	0.087617	0.19879	0.659392	0.139665	0	rs55774410	23203496	G	A	-0.239017	0.028071	1.67e-17	(the same variant)	ZNF728
47	rs4449070	19	23907630	T	G	0.00682665	0.322157	0.983102	0.0608939	0	rs34601376	24050828	T	A	0.198851	0.0249967	1.79e-15	0.856137	Undetermined
48	rs2195987	19	24149545	C	T	0.327799	0.211445	0.121078	0.102793	0	rs2195987	24149545	C	T	-0.165514	0.0240171	5.52e-12	(the same variant)	Undetermined
49	rs35734104	19	28299084	A	G	0.0765721	0.196237	0.696397	0.163128	0	rs2241024	28257393	A	G	-0.139762	0.0256128	4.85e-08	0.981441	Undetermined
50	rs8104804	19	28356614	C	T	0.181971	0.182918	0.319821	0.258101	0	rs8104804	28356614	C	T	0.157004	0.0244627	1.38e-10	(the same variant)	CTC459
51	rs7255318	19	54282683	G	A	-0.266018	0.150663	0.0774528	0.37933	0	rs7255867	54282542	T	C	-0.131028	0.0223132	4.3e-09	1	Undetermined
52	rs11698165	20	50711198	C	A	-0.246819	0.179775	0.169773	0.244134	0	rs11698165	50711198	C	A	0.14842	0.0252217	3.99e-09	(the same variant)	ZFP64
53	rs8131458	21	47694712	A	G	0.223088	0.162509	0.16982	0.22514	0	rs8131458	47694712	A	G	0.157004	0.0215702	3.37e-13	(the same variant)	MCM3AP
54	rs739525	22	21332441	C	T	0.281729	0.162681	0.0833122	0.328492	0	rs739525	21332441	C	T	0.139762	0.0197236	1.38e-12	(the same variant)	AIFM3, LZTR1
55	rs72620486	X	24384181	T	C	-0.0580495	0.139799	0.677969	0.214229	0	rs72620486	24384181	T	C	0.131028	0.0220347	2.74e-09	(the same variant)	FAM48B1
56	rs2360670	X	100432681	T	A	0.0623279	0.124167	0.61569	0.256127	0	rs2360670	100432681	T	A	-0.131028	0.0165096	2.08e-15	(the same variant)	CENPI
57	rs4898474	X	153535143	C	T	0.310355	0.135578	0.0220722	0.239525	1	rs4898474	153535143	C	T	0.165514	0.0184961	3.6e-19	(the same variant)	TKTL1
