# Supplementary material for: A common deletion at BAK1 reduces enhancer activity and confers risk of intracranial germ cell tumors
Source: Nat Commun. 2022 Aug 2;13:4478. doi: 10.1038/s41467-022-32005-9 (PMC9346128; doi:10.1038/s41467-022-32005-9)
Supplement: Supplementary file 5 — Source Data [file 41467_2022_32005_MOESM5_ESM.xlsx]

## Sheet: Fig_2c
Figure 2c
	tissue	Estimate	Std. Error	n
	Brain_Spinal_cord_cervical_c-1	-0.61695	0.114995	126
	Brain_Substantia_nigra	-0.55423	0.124967	114
	Brain_Caudate_basal_ganglia	-0.388902	0.0859972	194
	Brain_Cortex	-0.38796	0.0918374	205
	Cells_EBV-transformed_lymphocytes	-0.38079	0.105554	147
	Brain_Putamen_basal_ganglia	-0.368521	0.0974819	170
	Brain_Nucleus_accumbens_basal_ganglia	-0.335633	0.0769012	202
	Brain_Anterior_cingulate_cortex_BA24	-0.324089	0.101317	147
	Adipose_Subcutaneous	-0.312741	0.0407187	581
	Brain_Frontal_Cortex_BA9	-0.308778	0.087123	175
	Muscle_Skeletal	-0.293056	0.0381429	706
	Brain_Amygdala	-0.284358	0.105293	129
	Brain_Hypothalamus	-0.283675	0.0800368	170
	Skin_Not_Sun_Exposed_Suprapubic	-0.260845	0.0512466	517
	Prostate	-0.257811	0.0653409	221
	Whole_Blood	-0.250604	0.0373655	670
	Brain_Hippocampus	-0.234516	0.0998581	165
	Vagina	-0.210192	0.0893755	141
	Esophagus_Muscularis	-0.207999	0.0344348	465
	Skin_Sun_Exposed_Lower_leg	-0.206843	0.04331	605
	Artery_Aorta	-0.201007	0.0348679	387
	Nerve_Tibial	-0.195434	0.0370982	532
	Heart_Left_Ventricle	-0.191536	0.0432459	386
	Breast_Mammary_Tissue	-0.189097	0.0444584	396
	Liver	-0.184625	0.0676209	208
	Minor_Salivary_Gland	-0.181244	0.0902889	144
	Esophagus_Gastroesophageal_Junction	-0.178381	0.0474582	330
	Pituitary	-0.177558	0.0533441	237
	Esophagus_Mucosa	-0.176983	0.045222	497
	Ovary	-0.168478	0.0738004	167
	Lung	-0.168456	0.0345924	515
	Heart_Atrial_Appendage	-0.161929	0.0393574	372
	Artery_Tibial	-0.148993	0.0338153	584
	Adipose_Visceral_Omentum	-0.137516	0.0323606	469
	Brain_Cerebellar_Hemisphere	-0.131971	0.0878699	175
	Spleen	-0.126695	0.063845	227
	Testis	-0.121553	0.0476995	322
	Thyroid	-0.120547	0.0317863	574
	Pancreas	-0.120453	0.0561316	305
	Colon_Sigmoid	-0.0975983	0.0483024	318
	Colon_Transverse	-0.0968593	0.0272913	368
	Cells_Cultured_fibroblasts	-0.0965927	0.0270719	483
	Stomach	-0.0889034	0.0376425	324
	Small_Intestine_Terminal_Ileum	-0.0745095	0.0430642	174
	Brain_Cerebellum	-0.0688762	0.0812733	209
	Artery_Coronary	-0.0344908	0.0542919	213
	Adrenal_Gland	-0.020652	0.0662963	233
	Uterus	-0.0169218	0.0825374	129
	Kidney_Cortex	-0.0159025	0.139824	73
